# Supplementary material for: Socioeconomic Inequalities Impact the Ability of Pregnant Women and Women of Childbearing Age to Consume Nutrients Needed for Neurodevelopment: An Analysis of NHANES 2007–2018
Source: Nutrients. 2022 Sep 16;14(18):3823. doi: 10.3390/nu14183823 (PMC9500720; doi:10.3390/nu14183823)
Supplement: Supplementary file 1 [file nutrients-14-03823-s001.zip]

Archive with 1 entries (1 files):
- nutrients-1889234-supplementary.pdf
